# Supplementary material for: Cinnamomum sp. and Pelargonium odoratissimum as the Main Contributors to the Antibacterial Activity of the Medicinal Drink Horchata: A Study Based on the Antibacterial and Chemical Analysis of 21 Plants
Source: Molecules. 2023 Jan 10;28(2):693. doi: 10.3390/molecules28020693 (PMC9862262; doi:10.3390/molecules28020693)
Supplement: Supplementary file 1 [file molecules-28-00693-s001.zip]

Archive with 1 entries (1 files):
- molecules-2057837-supplementary.pdf
